# Supplementary material for: Overexpression of the Transcription Factor Gene OsSTAP1 Increases Salt Tolerance in Rice
Source: Rice (N Y). 2020 Jul 23;13:50. doi: 10.1186/s12284-020-00405-4 (PMC7378131; doi:10.1186/s12284-020-00405-4)
Supplement: Supplementary file 1 — Additional file 1: Table S1. Cis-elements analysis of the OsSTAP1 promoter sequence. Table S2. List of the differentially expressed gene in the OsSTAP1 overexpression line compared with WT under normal growth conditions. Table S3. List of the differentially expressed gene in the OsSTAP1 overexpression line compared with WT under salt stress conditions. Table S4. The primers used in the present study. Table S5. The expression levels of 24 differentially expressed gene detected by transcriptome and qRT-PCR. [file 12284_2020_405_MOESM1_ESM.xlsx]

## Sheet: Table S1
Table S1 Cis-elements analysis of the OsSTAP1 promoter sequence.
Cis-Element	Number	Function
ABRE	5	cis-acting element involved in the abscisic acid response
GARE	2	gibberellin-responsive element
LTR1	2	cis-acting element involved in low temperature response
ARFAT	1	cis-acting element involved in auxin response
MBS	5	MYB binding site involved in stress response

## Sheet: Table S2
Table S2 List of the differentially expressed gene in the OsSTAP1 overexpression line compared with WT under normal growth conditions
gene	log2FoldChange	up/down	Function Annotation
OS03G0234000	6.07486	up	Non-symbiotic hemoglobin 3
OS05G0305200	Inf	up	TNF receptor-associated factor 5
EPlOSAG00000035177	1.38068	up	unknown
OS07G0645300	1.48955	up	unknown
OS02G0216200	Inf	up	unknown
OS05G0103800	4.41004	up	unknown
OS06G0163701	3.48709	up	unknown
OS03G0105500	Inf	up	unknown
OS12G0113700	2.86252	up	E3 ubiquitin-protein ligase RNF181 homolog
OS07G0511301	6.09367	up	unknown
OS12G0528801	3.34543	up	unknown
OS03G0115800	13.3621	up	unknown
OS07G0457300	1.19388	up	unknown
OS08G0389601	3.781	up	unknown
OS02G0745100	1.45544	up	Aquaporin NIP2-1
OS07G0538000	3.05896	up	Glucan endo-1,3-beta-glucosidase 13
OS07G0432333	2.58235	up	unknown
OS03G0426350	1.3154	up	unknown
OS04G0606601	Inf	up	unknown
OS12G0222800	1.35067	up	Receptor-like protein 12
OS07G0511201	Inf	up	unknown
OS02G0658100	2.31787	up	Probable aquaporin TIP2-1
OS04G0135400	1.82418	up	L-type lectin-domain containing receptor kinase IV.3
OS03G0565825	Inf	up	PsbP-like protein 1, chloroplastic
OS01G0620301	1.06136	up	Hydroquinone glucosyltransferase
OS04G0423800	2.89163	up	Peroxidase 72
OS07G0162450	11.5037	up	unknown
OS04G0398000	1.34347	up	Ethylene-responsive transcription factor ERF113
OS09G0436000	1.52622	up	unknown
OS07G0442800	Inf	up	unknown
OS12G0169300	3.83251	up	Glutathione S-transferase T3
OS12G0117700	3.15212	up	unknown
OS12G0113550	Inf	up	unknown
OS10G0567900	1.0219	up	unknown
OS05G0563300	1.25102	up	unknown
OS03G0668100	Inf	up	unknown
OS07G0457200	4.88153	up	unknown
OS01G0223300	8.24267	up	unknown
OS04G0429600	1.49603	up	Putative cellulose synthase-like protein H3
OS05G0472400	3.53532	up	Zinc transporter 9
OS10G0104000	2.73083	up	UDP-glucose 6-dehydrogenase 3
EPlOSAG00000046831	Inf	up	unknown
OS10G0552600	2.01798	up	14 kDa proline-rich protein DC2.15
OS08G0189200	1.17607	up	Germin-like protein 8-3
OS02G0131800	2.10797	up	Metal transporter NRAT1
EPlOSAG00000051551	3.81556	up	unknown
OS03G0629800	10.4099	up	unknown
OS03G0183000	1.926	up	Ethylene-responsive transcription factor 1
OS12G0571100	1.2663	up	Metallothionein-like protein 4C
OS05G0181700	2.20254	up	unknown
OS04G0223600	5.56674	up	unknown
OS07G0511100	4.51521	up	unknown
OS02G0176400	1.70467	up	Transmembrane protein 230
OS04G0397800	10.2378	up	unknown
OS06G0579100	1.39629	up	unknown
OS05G0369900	1.68588	up	unknown
OS01G0267300	Inf	up	Putative serpin-Z12
EPlOSAG00000020549	Inf	up	unknown
OS02G0256200	1.4859	up	unknown
OS01G0714600	1.49214	up	unknown
OS11G0557800	2.52731	up	unknown
OS02G0799600	1.2442	up	unknown
OS04G0249600	1.57615	up	Thiosulfate sulfurtransferase 16, chloroplastic
OS02G0258900	1.42158	up	Cyclic pyranopterin monophosphate synthase, mitochondrial
OS05G0501001	Inf	up	unknown
OS01G0941200	3.25479	up	Glucan endo-1,3-beta-glucosidase GII
OS01G0186900	2.13448	up	Putative nuclease HARBI1
OS01G0537250	2.83371	up	unknown
OS03G0116300	1.65351	up	unknown
OS11G0257800	1.44579	up	unknown
OS09G0436200	2.53128	up	unknown
OS07G0104500	2.73396	up	Peroxidase 1
OS01G0239200	1.67727	up	Triose phosphate/phosphate translocator TPT, chloroplastic
OS04G0168300	2.12553	up	unknown
OS04G0483450	Inf	up	unknown
OS01G0392600	1.76042	up	unknown
EPlOSAG00000035066	1.33857	up	unknown
OS01G0845950	Inf	up	unknown
OS08G0246700	1.842	up	unknown
OS03G0299700	Inf	up	unknown
OS06G0261300	3.79686	up	unknown
OS07G0110000	2.00386	up	unknown
OS04G0115200	Inf	up	unknown
OS10G0381601	1.37811	up	unknown
OS04G0125700	3.00078	up	L-type lectin-domain containing receptor kinase IX.1
OS07G0122000	5.67473	up	unknown
OS11G0491600	7.75466	up	unknown
OS05G0527700	Inf	up	UDP-glycosyltransferase 72B1
OS08G0207300	Inf	up	unknown
OS09G0564200	2.58552	up	Thiol protease SEN102
OS07G0511400	4.14478	up	unknown
OS10G0356000	1.44303	up	Ribulose bisphosphate carboxylase large chain
OS01G0692400	4.20888	up	unknown
OS01G0974600	Inf	up	unknown
OS05G0324650	Inf	up	unknown
OS03G0107300	2.06741	up	Putative transporter arsB
OS02G0772100	5.71631	up	unknown
OS04G0498600	1.21642	up	S-adenosylmethionine decarboxylase proenzyme
OS12G0113600	3.32418	up	unknown
OS01G0588100	1.77561	up	Hypersensitive-induced response protein 1
OS04G0223500	1.34361	up	Probable flavin-containing monooxygenase 1
OS07G0429700	2.32906	up	unknown
OS01G0347600	1.78527	up	Fruit bromelain
OS04G0510000	Inf	up	B3 domain-containing protein Os03g0164300
OS08G0496700	1.51585	up	unknown
OS11G0213000	1.80031	up	Coatomer subunit beta'-2
OS03G0809000	4.524	up	Dirigent protein 15
OS04G0474900	1.18625	up	Beta-glucosidase 13
OS07G0182900	-1.38686	down	DNA (cytosine-5)-methyltransferase 1B
OS03G0651950	-1.93089	down	Multiple C2 and transmembrane domain-containing protein 1
OS07G0412100	-1.19883	down	Granule-bound starch synthase 1b, chloroplastic/amyloplastic (Fragment)
OS03G0383900	-3.41565	down	Heavy metal-associated isoprenylated plant protein 26
OS08G0414200	-2.35673	down	BRCT domain-containing protein At4g02110
OS01G0502700	-2.19584	down	Probable histone H2A.5
OS11G0580000	-2.26451	down	unknown
OS03G0403501	-1.86366	down	Uncharacterized protein sll0103
OS04G0419600	-2.23598	down	Histone H3.2
OS09G0556300	-1.75414	down	unknown
OS05G0130600	-1.18931	down	unknown
OS08G0469500	-2.21002	down	F-box protein At1g10780
OS11G0221000	-1.53023	down	Auxin-responsive protein IAA27
OS02G0752300	-2.36212	down	unknown
OS04G0434600	-1.26146	down	Kinesin-related protein 11
OS07G0565000	-1.21218	down	40S ribosomal protein S11
OS07G0517300	-1.41757	down	Condensin-2 complex subunit H2
OS03G0671800	-3.56081	down	Transcription factor bHLH25
OS06G0173000	-1.94493	down	Telomere-associated protein RIF1
OS01G0339500	-1.44403	down	unknown
OS02G0511901	-2.45056	down	DNA polymerase epsilon catalytic subunit A
OS04G0689700	-1.17691	down	unknown
OS11G0120200	-2.14337	down	unknown
OS10G0457400	-2.20994	down	Shugoshin-1

## Sheet: Table S3
Table S3 List of the differentially expressed gene in the OsSTAP1 overexpression line compared with WT under salt stress conditions3
gene	log2FoldChange	up/down	Function Annotation	Number of cis-element in the promoter region
				GCC-CORE	DRECRTCOREAT	DRE2COREZMRAB17	CRTDREHVCBF2	ERELEE4
OS02G0216200	Inf	up	unknown		1	1		1
OS05G0103800	3.38864	up	unknown	2	2	2		1
OS05G0580200	Inf	up	unknown	1	2
OS12G0528801	2.71209	up	unknown	7
OS03G0115800	9.2453	up	unknown					1
OS08G0389601	4.68229	up	unknown	1	2		2
OS03G0426350	1.55884	up	unknown	11	1
OS04G0606601	Inf	up	unknown	1	2	2	4
OS01G0791033	2.37885	up	Ribulose bisphosphate carboxylase large chain		1	1		1
OS03G0565825	Inf	up	PsbP-like protein 1, chloroplastic	3	1	1
0S09G0436000	1.56301	up	unknown	12	2	2		1
OS07G0442800	Inf	up	unknown		2	2
OS11G0133100	1.77585	up	Putative receptor protein kinase ZmPK1	12	6	3
OS12G0169300	4.80906	up	Glutathione S-transferase T3	1
OS12G0117700	4.91904	up	unknown	3	1	1	2
OS07G0523300	Inf	up	60S ribosomal protein L36a	4		2	2	1
OS03G0668100	Inf	up	unknown				2
OS01G0387566	6.91318	up	unknown	7	3	2		2
OS07G0457200	4.7844	up	unknown	3	1	1	2
OS01G0223300	6.84752	up	unknown	4	1			1
OS09G0554101	7.74602	up	unknown	3	1		2
OS03G0183000	1.97587	up	Ethylene-responsive transcription factor 1	15	5	3	6
OS04G0223600	3.83414	up	unknown	9	2		2	1
EPlOSAG00000020549	Inf	up	unknown
OS04G0249600	1.37629	up	Thiosulfate sulfurtransferase 16, chloroplastic	3	1
OS02G0258900	1.60894	up	Cyclic pyranopterin monophosphate synthase, mitochondrial	6	2	2
OS05G0501001	Inf	up	unknown	4		1	1	1
OS12G0508400	3.14352	up	unknown	5	2	1
EPlOSAG00000046820	Inf	up	unknown
OS07G0523100	8.45285	up	60S ribosomal protein L44	7	1	1
OS04G0483450	Inf	up	unknown	11	3	3		1
OS03G0299700	3.73283	up	unknown	12	6	3	2
OS07G0110000	2.04324	up	unknown	10	2
OS07G0122000	5.52259	up	unknown		1	1		1
OS05G0135700	1.42239	up	S-adenosylmethionine synthase 1	6
OS11G0491600	8.26745	up	unknown	8	2	1	4
OS08G0207300	Inf	up	unknown	6	1	1
OS10G0356000	2.02388	up	Ribulose bisphosphate carboxylase large chain		1	1
OS05G0324650	Inf	up	unknown	1	1	1		2
OS06G0700750	Inf	up	unknown	8	1	1
OS02G0772100	5.64887	up	unknown	4	1	1	2
OS04G0510000	Inf	up	B3 domain-containing protein Os03g0164300	6	1	1		1
OS08G0193600	2.69206	up	unknown		1	1
OS07G0178700	-3.72705	down	Low molecular mass early light-inducible protein HV60, chloroplastic
OS02G0552700	-3.72087	down	unknown
OS11G0225300	Inf	down	Putative disease resistance RPP13-like protein 2
OS01G0197700	-1.67871	down	Cytokinin dehydrogenase 2
OS11G0226201	-6.60233	down	Putative receptor-like protein kinase At4g00960
OS10G0542900	-1.41681	down	Chitinase 8
OS03G0122300	-1.30832	down	Feruloyl CoA ortho-hydroxylase 1
OS01G0692100	-2.23514	down	Probable glutathione S-transferase GSTU6
OS10G0432200	-1.88975	down	ABC transporter E family member 2
OS10G0333700	-5.11198	down	Dirigent protein 2
OS10G0360600	Inf	down	unknown
OS01G0339500	-1.70509	down	unknown
OS07G0296900	Inf	down	unknown
OS11G0226700	Inf	down	unknown
OS11G0206000	Inf	down	unknown
OS06G0559600	-4.33478	down	unknown

## Sheet: Table S4
Table S4 The primers used in the present study
Names	Forward primers (5'-3')	Reverse primers (5'-3')	Functions
OsSTAP1-CDS	ATGTGTGGAGGCGCCATCCT	ATCAGAAAAGGGCGCCGTC	Amplification of CDS sequence
OsSTAP1-RT	TTGTGGGCTACTTTTACGGG	ACCAAGAGGACCAGGTTTTC	qRT-PCR
ACT-RT	TCCATCTTGGCATCTCTCAG	GTACCCGCATCAGGCATCTG	qRT-PCR
OsSTAP1-PB	GCACTGCAGATGGCAGCTGCTATAGAAGG	GCACTGCAGATGGCAGCTGCTATAGAAGG	Introduction of restriction endonuclease site (Pst I and BamH I)
OsSTAP1-EB	CCGGAATTCATGGCAGCTGCTATAGAAGG	GCACTGCAGATGGCAGCTGCTATAGAAGG	Introduction of restriction endonuclease site (EcoR I and BamH I)
OsSTAP1-EA	GCAGGCTTTGACTTTATGGCAGCTGCTATAGAAGG	GGGTCTAGAGACTTTTGGCAGCTGCTATAGAAGG	Introduction of restriction endonuclease site (Eam1105I)
Hyg-SB	GCTGTTATGCGGCCATTGTC	GACGTCTGTCGAGAAGTTTC	Southern Blot
Hyg-JD	CTATTTCTTTGCCCTCGGAC	CCTGACCTATTGCATCTCCC	Identification of transgenic lines
OS01G0339500	CGAATAGCCGAAATGGTAAACC	TTGTACTTAAGGACGGTGTTGT	qRT-PCR
OS01G0537250	CCCTCCCCTAGTTTAGTACAGT	ATACCGCACCAACGAGAAAAG	qRT-PCR
OS01G0588100	CAGTACTTGGACACCGTGAG	TTCTGTGATACCTTCGCAAACG	qRT-PCR
OS02G0658100	CTCCTCCTCAAGTTTGTCACC	GATGACGATCTCCATCACGAC	qRT-PCR
OS02G0745100	AACATCCAAGTGTGATAGGACG	ACACAAAGACGTAGCTAGTGAT	qRT-PCR
OS03G0183000	AAAAAGGTCGAAGAGAAGTGGG	GAGTCATCGTCGAACTGCTC	qRT-PCR
OS03G0426350	CTCTCCTGTCTTGTTCTCCATG	CCTGCTCTCTAGGCATCATTG	qRT-PCR
OS04G0223600	AGTAGTGATCTTGTCTCGTTGT	CCAAACTGCCGTAAAAACCATA	qRT-PCR
OS04G0398000	AGAGAAAACCAGAAAAACGCTG	TGCTTTGGGGATGGAATATGTA	qRT-PCR
OS04G0419600	ATCCCAAAATTTTTCGCGATCC	CTCTTTGCTGCGAAATTCGAAT	qRT-PCR
OS04G0423800	TCAACCACTTCTAGAACCCTTC	GCAGCAAAGCAAAGCAAAATAC	qRT-PCR
OS05G0472400	CTGGGTATCATAGTGCATTCGA	AACTGATGAAATGTTAACGCGG	qRT-PCR
OS06G0173000	GTGTGATAGGCTTAGACATCGA	ATGTGAGAGCTCTCCAGTAAAC	qRT-PCR
OS06G0261300	AGCTTTAGTTGTTTCTCAGGGT	CATAGAGCAGCACTAGCATACT	qRT-PCR
OS07G0104500	CTTCGACACCGACTACTACAAG	GATCTTGCTCATGTTGACGAAG	qRT-PCR
OS07G0110000	ATAGTTAATGTGGCTGCGGATA	AAATGCAACATCCTTAGCACAG	qRT-PCR
OS07G0178700	GTACTTGCGTATGTACTGGGTA	CACTATCAAGCTTGCTACTTGC	qRT-PCR
OS07G0457200	ATTCGACCTAAGCTACTGACAG	TTGCAGAAGAAGCGAATTAGTG	qRT-PCR
OS07G0511400	CACGGTCTGCTAGTGTTTAAAC	CCACACGATTGCACACTAATAC	qRT-PCR
OS07G0517300	CTAGATGATGTCCCAGTGGAAG	GAAATCTCCGAAAAAGCCACAT	qRT-PCR
OS07G0538000	CCGAGCTAGATGCAGTTTACTA	TTGTTGTATGCTTGAGCGTTAG	qRT-PCR
OS10G0356000	CGTTTTGTCTTTTGTGCCAAAG	CTAATTCCCTCGCAAATACAGC	qRT-PCR
OS11G0133100	GACGTTCAACTACACCAACG	CTTGGTGTAGCACTCTCCTG	qRT-PCR
OS12G0528801	GGTAGCAATTTTCTGAGGTTCC	GAGCAGCAGGAGACACTATAAT	qRT-PCR

## Sheet: Table S5
Table S5 The expression levels of the differentially expressed gene detected by transcriptome and qRT-PCR
Gene	Fold Change (OE_C_WT_C transcriptome)	Fold Change (OE_C_WT_C qRT-PCR)	Fold Change (OE_S_WT_S transcriptome)	Fold Change (OE_S_WT_S qRT-PCR)
OS01G0339500	0.367538	0.16	0.306702	0.45
OS01G0537250	7.12907	6.23	5.10912	6.51
OS01G0588100	3.42383	2.31	0.443364	0.55
OS02G0658100	4.98594	5.67	1.15831	1.9
OS02G0745100	2.7424	2.25	0.8382	0.89
OS03G0183000	3.80001	5.61	3.93365	4.24
OS03G0426350	2.48872	1.7	2.94617	4.12
OS04G0223600	47.3976	40.21	14.2624	16.56
OS04G0398000	2.5376	2.43	1.11611	0.67
OS04G0419600	0.212277	0.18	1.10015	0.79
OS04G0423800	7.42109	6.43	1.24442	1.54
OS05G0472400	11.5941	9.25	2.4847	3.28
OS06G0173000	0.259727	0.21	1.02457	1.34
OS06G0261300	13.8985	11.76	5.43013	6.45
OS07G0104500	6.65281	7.65281	0.52067	0.43
OS07G0110000	4.01072	5.23	4.12171	4.54
OS07G0178700	1.53708	2.11	0.0755171	0.19
OS07G0457200	29.4772	26.01	27.5581	30.34
OS07G0511400	17.689	19.43	17.7585	16.87
OS07G0517300	0.374342	0.33	1.02322	1.39
OS07G0538000	8.33371	7.24	2.65803	3.45
OS10G0356000	2.71891	2.02	4.06677	5.26
OS11G0133100	2.12887	3.11	3.42439	2.98
OS12G0528801	10.1642	11.23	6.55269	5.69
